# Supplementary material for: Melatonin Improves Ischemia-Induced Circulation Recovery Impairment in Mice with Streptozotocin-Induced Diabetes by Improving the Endothelial Progenitor Cells Functioning
Source: Int J Mol Sci. 2022 Aug 30;23(17):9839. doi: 10.3390/ijms23179839 (PMC9456213; doi:10.3390/ijms23179839)
Supplement: Supplementary file 1 [file ijms-23-09839-s001.zip]

Archive with 1 entries (1 files):
- ijms-1878513-supplementary.pdf
